# Supplementary material for: Temporal-Geographical Dispersion of SARS-CoV-2 Spike Glycoprotein Variant Lineages and Their Functional Prediction Using in Silico Approach
Source: mBio. 2021 Oct 26;12(5):e02687-21. doi: 10.1128/mBio.02687-21 (PMC8546546; doi:10.1128/mBio.02687-21)
Supplement: TABLE S1 [file mbio.02687-21-st001.xlsx]

## Sheet: Table S1
Region	Key amino acids	Mutation	Presence in current	Structure similar to		T cell immunogenicity	B cell epitope
		(+D614G)	circulating variants	Prototype	D614G	score	Probability
	Prototype	-				0.4363	0.47
	D614G alone	-				0.3865	0.47
S1-NTD	L5	L5F	╱		╱	0.5599	0.468
		L5I	X		╱	0.5755	0.470733
		L5V	X		╱	0.4861	0.4671
		L5H	X		╱	0.4774	0.467265
		L5P	X		╱	0.4351	0.467162
		L5R	X		╱	0.4963	0.467323
	L18	L18F	╱		╱	0.5599	0.469876
		L18V	X		╱	0.4861	0.469011
		L18I	X		╱	0.5755	0.469302
		L18H	X		╱	0.4774	0.468883
		L18R	X		╱	0.4963	0.468957
		L18P	X		╱	0.4351	0.468517
	S89	S98F	╱		╱	0.7102	0.468031
		S98T	X		╱	0.634	0.469721
		S98A	X		╱	0.6343	0.466508
		S98P	X		╱	0.5854	0.467416
		S98Y	X		╱	0.5926	0.46765
		S98C	X		╱	0.5437	0.46633
	A222	A222V	╱		╱	0.4372	0.466976
		A222P	X		╱	0.3862	0.467102
		A222T	X		╱	0.4348	0.466583
		A222S	X		╱	0.2359	0.468441
		S222G	X		╱	0.43	0.468352
		A222D	X		╱	0.4186	0.466393
S1-RBD	K417	K417N	╱		╱	0.5903	0.468895
		K417T	╱		╱	0.6343	0.469598
		K417E	X		╱	0.694	0.468989
		K417Q	X		╱	0.4837	0.469135
		K417R	X		╱	0.6469	0.468974
		K417G	X		╱	0.6295	0.469435
		K417M	X		╱	0.4255	0.468748
	N439	N439K	╱		╱	0.2314	0.467963
		N439H	X		╱	0.4729	0.470999
		N439D	X		╱	0.463	0.472736
		N439Y	X		╱	0.4378	0.469046
		N439I	X		╱	0.571	0.467821
		N439S	X		╱	0.2803	0.468351
		N439T	X		╱	0.4792	0.468856
	L452	L452R	╱		╱	0.3865	0.465865
		L452M	╱		╱	0.2749	0.471069
		L452Q	╱		╱	0.3331	0.470144
		L452V	X		╱	0.4375	0.471094
		L452P	X		╱	0.3865	0.468261
		L452I	X		╱	0.5269	0.472812
		L452E	X		╱	0.4948	0.471771
	S477	S477N	╱		╱	0.5899	0.475102
		S477R	╱		╱	0.6466	0.471532
		S477I	╱		╱	0.7258	0.467614
		S477G	X		╱	0.6293	0.468974
		S477C	X		╱	0.5437	0.470916
		S477T	X		╱	0.634	0.471128
	T478	T478K	╱	╱		0.1387	0.470503
		T478R	╱	╱		0.3991	0.47184
		T478I	╱		╱	0.4783	0.466348
		T478P	X		╱	0.3379	0.470365
		T478A	X		╱	0.3868	0.46935
		T478S	X		╱	0.1876	0.469114
		T478N	X		╱	0.3424	0.470329
	E484	E484Q	╱	╱		0.1762	0.469089
		E484K	╱		╱	0.079	0.470677
		E484L	X		╱	0.2782	0.469557
		E484A	X		╱	0.3271	0.470009
		E484G	X		╱	0.322	0.467379
		E484V	X		╱	0.3292	0.467072
		E484D	X		╱	0.3106	0.466785
	N501	N501Y	╱		╱	0.3892	0.472444
		N501T	╱		╱	0.4306	0.470658
		N501H	X		╱	0.4243	0.470187
		N501D	X		╱	0.4144	0.468963
		N501S	X		╱	0.2317	0.471004
		N501I	X		╱	0.5224	0.46791
		N501K	X		╱	0.1828	0.466805
S1-CTD	Q677	Q677H	╱		╱	0.5794	0.470443
		Q677P	╱		╱	0.5371	0.470933
		Q677R	╱		╱	0.5983	0.470259
		Q677E	X		╱	0.6454	0.469254
		Q677K	X		╱	0.3379	0.469318
		Q677L	X		╱	0.5371	0.470977
	P681	P681H	╱		╱	0.2251	0.46989
		P681R	╱		╱	0.244	0.470699
		P681L	╱		╱	0.1828	0.469466
		P681S	╱		╱	0.0325	0.471708
		P681A	X		╱	0.2317	0.471149
		P681T	X		╱	0.2314	0.470639
S2	T716	T716I	╱		╱	0.4783	0.467457
		T716S	X		╱	0.1876	0.46774
		T716P	X		╱	0.3379	0.46702
		T716A	X		╱	0.3868	0.46734
		T716R	X		╱	0.3991	0.46744
		T716K	X		╱	0.1387	0.468979
	D936	D936Y	╱		╱	0.3613	0.467762
		D936N	╱		╱	0.3586	0.467251
		D936E	╱		╱	0.4624	0.467752
		D936G	╱		╱	0.3979	0.467756
		D936H	╱		╱	0.3964	0.467776
		D936V	╱		╱	0.4051	0.467582
		D936R	X		╱	0.4153	0.467608
		D936A	X		╱	0.403	0.467408
		D936Q	X		╱	0.2521	0.467825
	D950	D950H	╱		╱	0.3964	0.468889
		D950A	╱		╱	0.403	0.469
		D950N	╱		╱	0.3586	0.467708
		D950R	X		╱	0.4153	0.467603
		D950Y	X		╱	0.3613	0.467027
		D950V	X		╱	0.4051	0.467543
		D950G	X		╱	0.3979	0.468631
		D950Q	X		╱	0.2521	0.467746
	S982	S982A	╱		╱	0.586	0.467287
		S982T	X		╱	0.585	0.467297
		S982P	X		╱	0.537	0.466963
		S982L	X		╱	0.537	0.467348
	D1118	D1118H	╱		╱	0.396	0.468133
		D1118Y	╱		╱	0.361	0.467732
		D1118V	╱		╱	0.405	0.468159
		D1118R	X		╱	0.415	0.468284
		D1118G	X		╱	0.398	0.469034
		D1118A	X		╱	0.403	0.468908
		D1118Q	X		╱	0.252	0.467798
