# Supplementary material for: Temporal-Geographical Dispersion of SARS-CoV-2 Spike Glycoprotein Variant Lineages and Their Functional Prediction Using in Silico Approach
Source: mBio. 2021 Oct 26;12(5):e02687-21. doi: 10.1128/mBio.02687-21 (PMC8546546; doi:10.1128/mBio.02687-21)
Supplement: TABLE S2 [file mbio.02687-21-st002.xlsx]

## Sheet: Table S2
SARS-CoV-2	First continent	WHO label	Pangoline lineage	Mutations reported	Artificial amino acid change	Identity,%	Unaligned region	Group	T cell immunogenicity	B cell epitope probability (S1-RBD)	hACE2 binding energy, kcal/mol
NC_045512	Asia				-	100	-	Prototype	0.436	0.512	-45.88
NC_045512	Asia			-	D614G	50.53	S1-RBD	4	0.387	0.515	-47.06
EPI_ISL_581117	Europe	Alpha (α)	B.1.1.7/20I/501Y.V1	Δ69-70, Δ144, N501Y, A570D, D614G, P681H, T716I, S982A, D1118H	-	50.53	S1-RBD	4	0.648	0.520334	-46.37
					N439S	48.76	S1-RBD	4	0.493	0.530378	-49.084
					L452P	48.59	S1-RBD	4	0.648	0.536543	-48.988
					S477G	48.67	S1-RBD	4	0.842	0.514278	-46.087
					T478S	48.76	S1-RBD	4	0.4489	0.523331	-49.112
					E484D	48.67	S1-RBD	4	0.5719	0.520543	-49.511
					N501K	48.76	S1-RBD	4	0.4414	0.518224	-49.755
EPI_ISL_702329	Europe	Alpha (α)	B.1.1.7/20I/501Y.V1	L5F, Δ69-70, Δ144, N501Y, A570D, D614G, P681H, T716I, S982A, D1118H	-	50.44	S1-RBD	4	0.7726	0.518054	-47.12
					N439S	48.5	S1-RBD	4	0.6178	0.530545	-49.084
					L452P	53.27	S1-RBD	4	0.773	0.536567	-48.988
					S477G	53.27	S1-RBD	4	0.967	0.514356	-46.087
					T478S	48.5	S1-RBD	4	0.5737	0.523235	-47.964
					E484D	48.41	S1-RBD	4	0.6967	0.518104	-49.112
					N501K	48.5	S1-RBD	4	0.5662	0.519371	-49.012
EPI_ISL_700450	Africa	Beta (β)	B.1.351/20H/501Y.V2	L18F, D80A, D215G, Δ241-243, K417N, E484K, N501Y, D614G, A701V	-	46.91	S1-RBD + S1	3	0.4237	0.514516	-53.19
					N439S	53.98	S1-RBD	3 → 4	0.271	0.513368	-53.46
					L452P	48.32	S1-RBD + S1	3	0.424	0.52626	-51.715
					S477G	48.32	S1-RBD + S1	3	0.618	0.521996	-46.643
					T478S	53.98	S1-RBD	3 → 4	0.225	0.513265	-53.33
					E484D	54.77	S1-RBD	3 → 4	0.6553	0.516241	-48.169
					N501K	49.29	S1-RBD + S1	3	0.2173	0.511766	-53.363
EPI_ISL_712079	Africa	Beta (β)	B.1.351/20H/501Y.V2	D80A, D215G, Δ241-243, K417N, E484K, N501Y, D614G, A701V	-	51.94	S1-RBD	4	0.2989	0.520308	-47.204
					N439S	47.61	S1-RBD + S1	4 → 3	0.144	0.529239	-52.297
					L452P	48.32	S1-RBD + S1	4 → 3	0.299	0.530589	-52.207
					S477G	53.09	S1-RBD	4	0.493	0.528371	-49.03
					T478S	52.92	S1-RBD	4	0.1	0.517411	-53.232
					E484D	52.92	S1-RBD	4	0.5305	0.518822	-48.49
					N501K	52.92	S1-RBD	4	0.0925	0.510191	-51.61
EPI_ISL_792680	South America	Gamma (γ)	P.1/20J/501Y.V3	L18F, T20N, P26S D138Y, R190S, K417T, E484K, N501Y, D614G, H655Y, T1026I, V1176F	-	48.85	S1-RBD	4	0.1537	0.515673	-51.36
					N439S	48.76	S1-RBD	4	-0.0011	0.5233	-52.131
					L452P	53.18	S1-RBD	4	0.154	0.53108	-52.008
					S477G	53.18	S1-RBD	4	0.348	0.517935	-48.892
					T478S	48.76	S1-RBD	4	-0.0452	0.515423	-45.216
					E484D	48.76	S1-RBD	4	0.3853	0.514862	-48.966
					N501K	48.76	S1-RBD	4	-0.0527	0.507585	-49.021
EPI_ISL_1000671	South America	Gamma (γ)	P.1/20J/501Y.V3	L18F, T20N, P26S, D138Y, R190S, E484K, N501Y, D614G, H655Y, T1026I, V1176F	-	50.35	S1-RBD	4	-0.094	0.515645	-50.69
					N439S	48.41	S1-RBD	4	-0.2489	0.526506	-51.775
					L452P	48.23	S1-RBD	4	-0.094	0.53108	-52.906
					S477G	48.23	S1-RBD	4	0.1	0.517789	-53.005
					T478S	48.41	S1-RBD	4	-0.293	0.514505	-48.292
					E484D	48.41	S1-RBD	4	0.1375	0.515232	-51.672
					N501K	48.41	S1-RBD	4	-0.3005	0.508031	-49.759
EPI_ISL_1246268	India	Delta (δ)	B.1.617.1	T95I, G142D, E154K, L452R, E484Q, D614G, Q1071H	-	48.67	S1-RBD	4	0.2158	0.527425	-48.453
					N439S	48.59	S1-RBD	4	0.061	0.530874	-58.888
					L452P	48.59	S1-RBD	4	0.155	0.528877	-48.203
					S477G	48.67	S1-RBD	4	0.41	0.522054	-59.416
					T478S	48.59	S1-RBD	4	0.0169	0.524375	-48.6
					E484D	48.59	S1-RBD	4	0.3502	0.521947	-54.806
					N501K	48.59	S1-RBD	4	0.0121	0.528902	-48.797
EPI_ISL_1409773	India	Delta (δ)	B.1.617.2	T19R, G142D, ΔE156-F157, L452R, R158G, T478K, D614G, P681R, D950N	-	50.27	S1-RBD	4	0.0055	0.524347	-45.462
					N439S	48.5	S1-RBD	4	-0.1493	0.528888	-46.769
					L452P	48.5	S1-RBD	4	0.0055	0.52586	-46.89
					S477G	48.67	S1-RBD	4	0.1996	0.523876	-50.326
					T478S	48.5	S1-RBD	4	0.0544	0.525207	-47.866
					E488D	48.41	S1-RBD	4	-0.0704	0.522901	-48.964
					N501K	48.5	S1-RBD	4	-0.1982	0.520675	-47.417
EPI_ISL_1454202	India	Delta (δ)	B.1.617.3	T19R, G142D, ΔE156-F157, L452R, E484Q, D614G, P681R, D950N	-	50.27	S1-RBD	4	0.043	0.527577	-49.715
					N439S	48.23	S1-RBD	4	-0.1118	0.531646	-53.834
					L452P	48.32	S1-RBD	4	-0.018	0.526731	-49.212
					S477G	48.41	S1-RBD	4	0.237	0.520214	-49.735
					T478S	48.23	S1-RBD	4	-0.1559	0.52322	-53.957
					E488D	48.23	S1-RBD	4	0.1774	0.526874	-47.786
					N501K	48.23	S1-RBD	4	-0.1607	0.529434	-47.169
